# Supplementary material for: The Pivotal Role of the Key Angiogenic Factors in the Development of Endometrioid Pathologies of the Uterus and Ovary
Source: Cancers (Basel). 2024 Aug 6;16(16):2772. doi: 10.3390/cancers16162772 (PMC11352877; doi:10.3390/cancers16162772)
Supplement: Supplementary file 1 [file cancers-16-02772-s001.zip]

Archive with 1 entries (1 files):
- cancers-3084219-supplementary.pdf
